# Supplementary material for: Epigenetic Differences in Long Non-coding RNA Expression in Finnish and Russian Karelia Teenagers With Contrasting Risk of Allergy and Asthma
Source: Front Allergy. 2022 Apr 27;3:878862. doi: 10.3389/falgy.2022.878862 (PMC9234912; doi:10.3389/falgy.2022.878862)
Supplement: Supplementary file 3 [file Table_1.XLSX]

## Sheet: Table S1
	ProbeID	Target_ID	GeneSymbol	logFC	adj.P.Val	AveExpr	54/lncRNA:73/mRNA network	46lncRNA:20/mRNA network	37/lncRNA:5/OTU network
44	A_22_P00003016	NR_027119	INHBA-AS1	0.613422	1.08e-11	6.70778	Yes	No	No
52	A_22_P00001456	lnc-APPL2-1:1	lnc-APPL2-1	0.417799	2.68e-12	6.28795	Yes	No	No
49	A_21_P0008490	lnc-RTL1-6:1	lnc-RTL1-6	0.500438	6.7e-11	6.42958	Yes	No	No
27	A_19_P00805812	lnc-UQCRFS1-9:20	lnc-UQCRFS1-9	0.585555	1.37e-09	7.93108	Yes	No	No
54	A_22_P00018352;A_21_P0009541	XR_248470	LOC101927757	0.423103	2.37e-11	6.22894	Yes	No	No
53	A_19_P00813436;A_21_P0012891	NR_039984	LOC729506	0.310996	1.59e-12	6.2435	Yes	No	No
50	A_21_P0011269	TCONS_l2_00008040	XLOC_l2_004385	0.521523	1.98e-11	6.40301	Yes	No	No
39	A_21_P0011595	TCONS_l2_00011289	XLOC_l2_006101	0.575418	1.18e-12	7.03976	Yes	No	No
8	A_33_P3299898	NR_033407	CTSLP2	-0.601564	2.2e-05	10.5694	Yes	Yes	No
4	A_21_P0000597	NR_033405	CTSLP8	-0.826017	5.25e-05	12.1971	Yes	Yes	No
11	A_21_P0012398	ENST00000504733	ENST00000504733	-0.431445	1.04e-06	9.92544	Yes	Yes	No
19	A_21_P0012676	NR_026575	GK3P	-0.708845	2.36e-07	8.43214	Yes	Yes	No
46	A_22_P00005781	lnc-ENTHD1-1:1	lnc-ENTHD1-1	0.559793	1.35e-11	6.63261	Yes	Yes	No
48	A_21_P0009772	lnc-GNG8-1:1	lnc-GNG8-1	0.530009	3.62e-11	6.54753	Yes	Yes	No
43	A_22_P00012255	lnc-PPP1R14D-1:5	lnc-PPP1R14D-1	0.582285	2.19e-13	6.73299	Yes	Yes	No
9	A_22_P00000637	NR_037867	LOC731424	-0.780892	1.26e-05	9.95367	Yes	Yes	No
35	A_21_P0012945	TCONS_l2_00023427	XLOC_l2_011627	-0.48528	1.33e-06	7.27523	Yes	Yes	No
12	A_19_P00809119;A_24_P838448	NR_015410	CASC15	0.882838	1.25e-17	9.84067	Yes	Yes	Yes
15	A_22_P00017762;A_33_P3328051	NR_036549	CCNT2-AS1	0.772756	3.03e-16	9.14424	Yes	Yes	Yes
22	A_22_P00022299	ENST00000416861	ENST00000416861	1.22375	8.81e-16	8.33848	Yes	Yes	Yes
24	A_22_P00017766;A_22_P00024273	ENST00000423020	ENST00000423020	0.476016	9.3e-15	8.04135	Yes	Yes	Yes
51	A_22_P00006364;A_22_P00018647	ENST00000432694	ENST00000432694	0.39648	3.52e-13	6.30708	Yes	Yes	Yes
38	A_21_P0001821	ENST00000478468	ENST00000478468	0.821096	9.96e-15	7.10056	Yes	Yes	Yes
32	A_21_P0003545;A_22_P00024075;A_22_P00000832	ENST00000512036	ENST00000512036	0.964525	4.03e-15	7.38378	Yes	Yes	Yes
36	A_22_P00004601	ENST00000517807	ENST00000517807	0.913078	5.29e-15	7.25278	Yes	Yes	Yes
29	A_22_P00005032	ENST00000542797	ENST00000542797	1.0269	2.75e-15	7.7748	Yes	Yes	Yes
1	A_22_P00009106	NR_046848	FAM155A-IT1	1.63859	6.15e-17	13.7234	Yes	Yes	Yes
37	A_22_P00002236	XR_246137	KCNMA1-AS1	0.866115	7.33e-15	7.22261	Yes	Yes	Yes
14	A_19_P00802433	NR_125841	LINC01564	1.45642	1.04e-16	9.44293	Yes	Yes	Yes
47	A_22_P00022019;A_22_P00001601	lnc-ARRB2-2:1	lnc-ARRB2-2	0.510572	8.41e-15	6.60141	Yes	Yes	Yes
40	A_22_P00002826	lnc-C2orf69-3:1	lnc-C2orf69-3	0.774857	8.41e-15	6.92862	Yes	Yes	Yes
33	A_22_P00005468	lnc-DYDC1-4:4	lnc-DYDC1-4	0.964995	3.53e-15	7.37846	Yes	Yes	Yes
18	A_21_P0008347	lnc-FUT8-1:1	lnc-FUT8-1	1.3076	1.19e-16	8.55269	Yes	Yes	Yes
25	A_21_P0005807	lnc-GFRA2-1:1	lnc-GFRA2-1	1.1577	3.72e-16	8.02888	Yes	Yes	Yes
7	A_21_P0001708	lnc-HMCN1-2:2	lnc-HMCN1-2	1.57202	1.04e-16	11.0926	Yes	Yes	Yes
21	A_21_P0007643;A_21_P0007854	lnc-HNF1A-1:2;lnc-HNF1A-1:4	lnc-HNF1A-1	0.741551	0.000238679	8.36479	Yes	Yes	Yes
20	A_21_P0009268	lnc-MAP2K6-2:1	lnc-MAP2K6-2	1.30722	1.02e-16	8.37383	Yes	Yes	Yes
17	A_33_P3374318;A_22_P00023014	lnc-MFSD9-4:1	lnc-MFSD9-4	0.95367	3.02e-17	8.94305	Yes	Yes	Yes
28	A_21_P0004167	lnc-REEP5-1:1	lnc-REEP5-1	1.09735	8.69e-16	7.80527	Yes	Yes	Yes
13	A_21_P0007446	lnc-RP11-201M22.1.1-2:3	lnc-RP11-201M22.1.1-2	1.46237	1.19e-16	9.74806	Yes	Yes	Yes
5	A_21_P0007070	lnc-RPP30-2:1	lnc-RPP30-2	1.59656	6.94e-17	11.9435	Yes	Yes	Yes
34	A_22_P00015104	lnc-SNX11-2:1	lnc-SNX11-2	0.854547	1.12e-13	7.33097	Yes	Yes	Yes
23	A_21_P0004252	lnc-SNX18-1:1	lnc-SNX18-1	1.20133	1.61e-16	8.13666	Yes	Yes	Yes
42	A_22_P00018488;A_22_P00015124	lnc-SNX24-1:1	lnc-SNX24-1	0.558531	6.01e-16	6.81421	Yes	Yes	Yes
3	A_21_P0007321	lnc-SOX6-1:1	lnc-SOX6-1	1.61024	7.12e-17	12.2178	Yes	Yes	Yes
10	A_21_P0004750;A_21_P0005166	lnc-SUPT3H-1:3;lnc-SUPT3H-1:5	lnc-SUPT3H-1	0.94576	0.00274901	9.93419	Yes	Yes	Yes
6	A_22_P00015927	lnc-TCL1B-2:1	lnc-TCL1B-2	1.59615	6.46e-17	11.6633	Yes	Yes	Yes
45	A_21_P0002541	lnc-TNP1-2:1	lnc-TNP1-2	0.640446	1.9e-13	6.66077	Yes	Yes	Yes
16	A_22_P00017827	lnc-ZC3H12D-2:1	lnc-ZC3H12D-2	1.2035	3.86e-16	9.06875	Yes	Yes	Yes
31	A_21_P0003929	NR_104609	LOC100505811	1.02163	4.68e-15	7.61918	Yes	Yes	Yes
41	A_22_P00004531;A_22_P00022871	NR_120565	LOC101928894	0.598628	1.29e-15	6.84281	Yes	Yes	Yes
2	A_19_P00800206	NR_036586	LOC400958	1.59839	7.12e-17	12.8721	Yes	Yes	Yes
26	A_21_P0013782;A_21_P0013784	TCONS_l2_00030301;TCONS_l2_00030308	XLOC_l2_015585	0.565126	8.85e-08	7.98478	Yes	Yes	Yes
30	A_21_P0013455	ENST00000481762	ZNF767P	0.988305	2.75e-15	7.66132	Yes	Yes	Yes
